# Supplementary material for: Dabsylated Bradykinin Is Cleaved by Snake Venom Proteases from Echis ocellatus
Source: Biomedicines. 2024 May 7;12(5):1027. doi: 10.3390/biomedicines12051027 (PMC11118064; doi:10.3390/biomedicines12051027)
Supplement: Supplementary file 1 [file biomedicines-12-01027-s001.zip]

Archive with 2 entries (2 files):
- biomedicines-2924173 Supplement_060524.pdf
- biomedicines-2924173 Supplement_060524.xlsx
