# Supplementary material for: Dabsylated Bradykinin Is Cleaved by Snake Venom Proteases from Echis ocellatus
Source: Biomedicines. 2024 May 7;12(5):1027. doi: 10.3390/biomedicines12051027 (PMC11118064; doi:10.3390/biomedicines12051027)
Supplement: Supplementary file 1 [file biomedicines-12-01027-s001.zip › biomedicines-2924173 Supplement_060524.xlsx]

## Sheet: Merops
Peptidase	Peptidase	Cleavage site	Fragment
M14.009	carboxypeptidase B2	RPPGFSPF-R	1-8		Merops search for bradykinin
S01.142	duodenase	RPPGFSPF-R	1-8		Jan 30, 2024
S10.UPW	family S10 unassigned peptidases	RPPGFSPF-R	1-8		MEROPS - the Peptidase Database (ebi.ac.uk)
M10.002	matrix metallopeptidase-8	RPPGFSPF-R	1-8		Rawlings, N.D., Barrett, A.J., Thomas, P.D., Huang, X., Bateman, A. & Finn, R.D. (2018) The MEROPS database of proteolytic enzymes, their substrates and inhibitors in 2017 and a comparison with peptidases in the PANTHER database. Nucleic Acids Res 46, D624-D632.
M14.004	carboxypeptidase N	RPPGFSPF-R	1-8
M14.006	carboxypeptidase M	RPPGFSPF-R	1-8
M32.003	TcMCP1 carboxypeptidase	RPPGFSPF-R	1-8
M32.003	TcMCP1 carboxypeptidase	RPPGFSPF-R	1-8
S01.140	chymase (Homo sapiens-type)	RPPGFSPF-R	1-8		CPN and ACE (grey) have been investigated as substrates in prior work:
M13.008	neprilysin-2	RPPGFSP-FR	1-7		Bayer M, König S. A vote for robustness: Monitoring serum enzyme activity by thin-layer chromatography of dabsylated bradykinin products. J Pharm Biomed Anal. 2017 Sep 5;143:199-203. doi: 10.1016/j.jpba.2017.06.007. Epub 2017 Jun 6. PMID: 28605681.
M16.002	insulysin	RPPGFSP-FR	1-7
M9G.026	dactylysin	RPPGFSP-FR	1-7
S10.UPW	family S10 unassigned peptidases	RPPGFSP-FR	1-7
M02.002	peptidyl-dipeptidase Acer	RPPGFSP-FR	1-7
M02.003	peptidyl-dipeptidase Ance	RPPGFSP-FR	1-7
M02.004	angiotensin-converting enzyme peptidase unit 2	RPPGFSP-FR	1-7
M03.005	peptidyl-dipeptidase Dcp	RPPGFSP-FR	1-7
M04.007	coccolysin	RPPGFSP-FR	1-7
M10.002	matrix metallopeptidase-8	RPPGFSP-FR	1-7
M12.164	lebetase	RPPGFSP-FR	1-7
M12.338	BmooMPalpha-I (Bothrops sp.)	RPPGFSP-FR	1-7
M13.001	neprilysin	RPPGFSP-FR	1-7
M13.002	endothelin-converting enzyme 1	RPPGFSP-FR	1-7
M13.003	endothelin-converting enzyme 2	RPPGFSP-FR	1-7
M13.009	Zmp1 peptidase (Mycobacterium-type)	RPPGFSP-FR	1-7
M16.017	plinsulysin	RPPGFSP-FR	1-7
S09.001	prolyl oligopeptidase	RPPGFSP-FR	1-7
S09.001	prolyl oligopeptidase	RPPGFSP-FR	1-7
S09.001	prolyl oligopeptidase	RPPGFSP-FR	1-7
XM02.001	angiotensin-converting enzyme compound peptidase	RPPGFSP-FR	1-7
S10.UPW	family S10 unassigned peptidases	RPPGFS-PFR	1-6
C01.005	stem bromelain	RPPGF-SPFR	1-5
M03.002	neurolysin	RPPGF-SPFR	1-5
M12.002	meprin alpha subunit	RPPGF-SPFR	1-5
S10.UPW	family S10 unassigned peptidases	RPPGF-SPFR	1-5
C01.040	cathepsin H	RPPGF-SPFR	1-5
M03.001	thimet oligopeptidase	RPPGF-SPFR	1-5
M03.003	saccharolysin	RPPGF-SPFR	1-5
M03.006	mitochondrial intermediate peptidase	RPPGF-SPFR	1-5
M03.007	oligopeptidase F	RPPGF-SPFR	1-5
M03.010	Pz-peptidase A	RPPGF-SPFR	1-5
M03.011	tropolysin	RPPGF-SPFR	1-5
M12.008	nephrosin	RPPGF-SPFR	1-5
M35.001	penicillolysin	RPPGF-SPFR	1-5
M9G.010	FALGPA-peptidase (Treponema denticola)	RPPGF-SPFR	1-5
S09.010	oligopeptidase B	RPPGF-SPFR	1-5
XM12.001	meprin A complex peptidase	RPPGF-SPFR	1-5
C01.005	stem bromelain	RPPG-FSPFR	1-4
C01.036	cathepsin K	RPPG-FSPFR	1-4
C01.088	oligopeptidase E	RPPG-FSPFR	1-4
M04.007	coccolysin	RPPG-FSPFR	1-4
M12.008	nephrosin	RPPG-FSPFR	1-4
M12.307	halylysin b	RPPG-FSPFR	1-4
M13.001	neprilysin	RPPG-FSPFR	1-4
M16.009	eupitrilysin	RPPG-FSPFR	1-4
M16.017	plinsulysin	RPPG-FSPFR	1-4
M9G.026	dactylysin	RPPG-FSPFR	1-4
S09.001	prolyl oligopeptidase	RPP-GFSPFR	1-4
S53.003	tripeptidyl-peptidase I	RPP-GFSPFR	1-4
S09.001	prolyl oligopeptidase	RP-PGFSPFR	1-2
C69.002	arginine aminopeptidase (Streptococcus-type)	R-PPGFSPFR	1
M24.005	aminopeptidase P2	R-PPGFSPFR	1
M24.009	aminopeptidase P1	R-PPGFSPFR	1
M24.032	Mername-AA273 peptidase	R-PPGFSPFR	1
M24.038	aminopeptidase P (Plasmodium falciparum-type)	R-PPGFSPFR	1
M01.002	lysyl aminopeptidase (bacteria)	R-PPGFSPFR	1

## Sheet: JPT
SEQUENCE	UNIPROT_IDENTIFIERS
SPFRSSRI	KNG_HUMAN (P01042)			JPT Enzyme Substrate Set
				BK amino acid sequence parts are labeled in red				RPPGFSPFR
RHLLGFSA	AT6A_HUMAN (P18850)
RHLLGFSE	AT6B_HUMAN (Q99941);AT6B_MOUSE (O35451)
HPSAFSEA	PGCB_RAT (P55068)
FSARGHRP	FIBB_HUMAN (P02675)
LNGGAFSW	PIV6_ADE40 (P48309);PIV6_ADE41 (P16139)
IEPRSFSQ	FA8_HUMAN (P00451)
GPQRFSGV	TN11_RAT (Q9ESE2)
PRPPAPVF	IGA_NEIGO (P09790)
ISLMKRPP	KNG_HUMAN (P01042)
SAARPAPP	SECR_HUMAN (P09683)
RPAVMTSP	FGR1_HUMAN (P11362);FGR1_MOUSE (P16092);FGR1_RAT (Q04589)
RPIPITAS	ITA6_HUMAN (P23229);ITA6_MOUSE (Q61739)
LGARGHRP	FIBB_BOVIN (P02676)
IDARAHRP	FIBB_CHICK (Q02020)
RRPSFIAI	CASK_TAPIN (Q29135)
EARPIVVG	PSBQ_SPIOL (P12301)
PPGAYHGA	LEG3_HUMAN (P17931)
GPPGIPGQ	CA14_HUMAN (P02462);CA54_CANFA (Q28247);CA54_HUMAN (P29400)
PAPRGYPG	PAR4_HUMAN (Q96RI0)
PGPKRGTE	PCO1_HUMAN (Q15113)
LSSDAPGV	CREB_BOVIN (P27925);CREB_HUMAN (P16220);CREB_MOUSE (Q01147);CREB_RAT (P15337)
RDAQAHPG	LYAG_HUMAN (P10253)
VGIPGLKG	CA44_HUMAN (P53420)
DGLPGLKG	CA14_CAEEL (P17139);CA34_BOVIN (Q28084);CA34_HUMAN (Q01955)
PGLKIPKE	MPK6_HUMAN (P52564);MPK6_MOUSE (P70236)
FRPGSVVV	MUC1_HUMAN (P15941);MUC1_HYLLA (Q29435)

## Sheet: Toxins2019
Comparison of BK to data from Kalogeropoulos, Toxins 1019																			RPPGFSPFR
ROW #	COLUMN #	SEQUENCE	N-TERM	C-CETRM	UNIPROT_IDENTIFIERS		Well	Background	15min	30min	45min	60min	90min	120min	180min	240min
E	10	SPFRSSRI	DABCYL	Glu(EDANS)	KNG_HUMAN (P01042)	Kininogen-1, human	E10	3345	47063	55491	57426	57455	53723	51754	49799	48763
E	10	SPFRSSRI	DABCYL	Glu(EDANS)	KNG_HUMAN (P01042)		E10	2784	36919	36591	36419	36281	36301	35227	33393	32015	PT
I	23	ISLMKRPP	DABCYL	Glu(EDANS)	KNG_HUMAN (P01042)	Kininogen-1, human	I23	1652	4756	8177	10816	13025	16944	18329	20124	20290
I	23	ISLMKRPP	DABCYL	Glu(EDANS)	KNG_HUMAN (P01042)		I23	1351	6070	6106	6185	6158	6356	6142	6246	6068	PT
K	21	PRPPAPVF	DABCYL	Glu(EDANS)	IGA_NEIGO (P09790)	IfA-specific serine endopeptidase autotranspoter,Neisseria gonorrhoeae	K21	3930	4085	4477	4991	5445	6712	7407	9250	11259
K	21	PRPPAPVF	DABCYL	Glu(EDANS)	IGA_NEIGO (P09790)		K21	3959	8238	7954	8188	8238	8078	7950	7964	7751	PT
N	14	EARPIVVG	DABCYL	Glu(EDANS)	PSBQ_SPIOL (P12301)	Oxygen-evolving enhancer protein 3, chloroplatic, Sinacia oleracea	N14	2182	8422	16989	23061	26901	29275	30079	30466	29487
N	14	EARPIVVG	DABCYL	Glu(EDANS)	PSBQ_SPIOL (P12301)		N14	2388	7899	7443	7508	7500	7589	7523	7518	7317	PT
D	2	IDARAHRP	DABCYL	Glu(EDANS)	FIBB_CHICK (Q02020)	Fibrinogen beta chain, Gallus gallus	D2	2293	6207	12998	19360	24393	31748	35981	38673	38064
D	2	IDARAHRP	DABCYL	Glu(EDANS)	FIBB_CHICK (Q02020)		D2	2023	1997	2011	2041	2063	2065	2064	2166	2232	PT
C	15	RPIPITAS	DABCYL	Glu(EDANS)	ITA6_HUMAN (P23229);ITA6_MOUSE (Q61739)	Integrin alpha-6, human	C15	2832	3554	4426	5232	6291	8189	9397	12510	14906
C	15	RPIPITAS	DABCYL	Glu(EDANS)	ITA6_HUMAN (P23229);ITA6_MOUSE (Q61739)		C15	2848	7936	7358	7323	7081	6989	6650	6423	6515	PT
C	11	RPAVMTSP	DABCYL	Glu(EDANS)	FGR1_HUMAN (P11362);FGR1_MOUSE (P16092);FGR1_RAT (Q04589)	Fibroblast growth factor receptor 1, human	C11	4322	4771	5255	5778	6348	7496	8385	10350	11690
C	11	RPAVMTSP	DABCYL	Glu(EDANS)	FGR1_HUMAN (P11362);FGR1_MOUSE (P16092);FGR1_RAT (Q04589)		C11	4079	8817	8257	8136	8173	8039	7750	7810	8179	PT
C	5	PPGAYHGA	DABCYL	Glu(EDANS)	LEG3_HUMAN (P17931)	Galectin-3, human	C5	1399	2440	5973	10189	14003	20446	23522	27375	28147
C	5	PPGAYHGA	DABCYL	Glu(EDANS)	LEG3_HUMAN (P17931)		C5	1242	7906	8497	10311	11847	13998	14752	16072	15979	PT
K	24	GPPGIPGQ	DABCYL	Glu(EDANS)	CA14_HUMAN (P02462);CA54_CANFA (Q28247);CA54_HUMAN (P29400)	Collagen alpha-1(IV) chain, human	K24	13223	17899	23200	26832	30086	33195	34164	34593	32009
K	24	GPPGIPGQ	DABCYL	Glu(EDANS)	CA14_HUMAN (P02462);CA54_CANFA (Q28247);CA54_HUMAN (P29400)		K24	11889	11392	11485	11485	11314	10872	10434	9489	7890	PT
I	9	DGLPGLKG	DABCYL	Glu(EDANS)	CA14_CAEEL (P17139);CA34_BOVIN (Q28084);CA34_HUMAN (Q01955)	Collagen alpha-3(IV) chain, human	I9	1439	1975	3366	4749	5771	7832	9179	11926	13746
I	9	DGLPGLKG	DABCYL	Glu(EDANS)	CA14_CAEEL (P17139);CA34_BOVIN (Q28084);CA34_HUMAN (Q01955)		I9	1895	7088	6097	6282	6073	6072	5875	6051	6203	PT
O	4	LSSDAPGV	DABCYL	Glu(EDANS)	CREB_BOVIN (P27925);CREB_HUMAN (P16220);CREB_MOUSE (Q01147);CREB_RAT (P15337)	Cyclic AMP-responsive element-binding protein 1, human	O4	5181	7781	11684	16035	19213	24258	27183	30074	31087
O	4	LSSDAPGV	DABCYL	Glu(EDANS)	CREB_BOVIN (P27925);CREB_HUMAN (P16220);CREB_MOUSE (Q01147);CREB_RAT (P15337)		O4	5379	10924	10167	10158	10004	9895	9775	9380	8916	PT
C	23	RDAQAHPG	DABCYL	Glu(EDANS)	LYAG_HUMAN (P10253)	Lysosomal alpha glucosidase, human	C23	1573	3226	5472	7698	10031	14109	16289	22296	26224
C	23	RDAQAHPG	DABCYL	Glu(EDANS)	LYAG_HUMAN (P10253)		C23	1301	7484	8901	10082	11025	12693	13282	15404	15590	PT
M	12	GPQRFSGV	DABCYL	Glu(EDANS)	TN11_RAT (Q9ESE2)	Tumor necrosis factor ligand superfamily member 11, rat	M12	2946	10081	24704	34962	39769	42733	42141	41261	41868
M	12	GPQRFSGV	DABCYL	Glu(EDANS)	TN11_RAT (Q9ESE2)		M12	3361	12416	18910	23598	26360	28866	29877	29258	27506	PT
K	7	IEPRSFSQ	DABCYL	Glu(EDANS)	FA8_HUMAN (P00451)	Coagulation factor VIII, human	K7	2637	10242	19675	24667	26779	28903	29693	31178	32106
K	7	IEPRSFSQ	DABCYL	Glu(EDANS)	FA8_HUMAN (P00451)		K7	2593	10894	14584	18402	21198	23235	23849	24968	24231	PT
L	20	PAPRGYPG	DABCYL	Glu(EDANS)	PAR4_HUMAN (Q96RI0)	Proteinase-activated receptor 4, human	L20	2120	3473	5252	7024	8474	11965	13998	17895	20589
L	20	PAPRGYPG	DABCYL	Glu(EDANS)	PAR4_HUMAN (Q96RI0)		L20	2187	8654	11180	13538	15330	18115	19277	20583	20000	PT			no inhibition

## Sheet: SVMP DIA
Peptide identifier	Ions used in quantitation	Ions	Deconvoluted peptide ions	Deconvoluted charges	Retention time (min)	Neutral mass	Score	Sequence	Modifications	Accession	Description	Max fold change	Highest mean condition	Lowest mean condition	Anova	Maximum CV	oscillatus	oscillatus1	oscillatus2
108.12_1650.8999n	0	2	#598,#5341	2,3	108.117	1650.9	9.3185	IYEIVNILNEIYR		E9JG63	Metalloproteinase (Fragment) OS=Echis coloratus OX=64175 PE=2 SV=1	2.26408	EO	EC	0.98567	84.4796	4190.02	139120	170543
51.35_2052.8649n	0	1	#15405	2	51.3535	2052.86	6.8019	ADLCTGQSAECPADQFQR	[4] Carbamidomethyl C|[11] Carbamidomethyl C	E9JG63	Metalloproteinase (Fragment) OS=Echis coloratus OX=64175 PE=2 SV=1	7.07326	EO	EC	6.46567e-05	15.2696	1717.01	1458.56	1266.45
65.44_2658.1405n	0	1	#4088	3	65.4427	2658.14	6.796	ATVAEDACFQFNSLGSDYGYCRK	[8] Carbamidomethyl C|[21] Carbamidomethyl C	E9JG63	Metalloproteinase (Fragment) OS=Echis coloratus OX=64175 PE=2 SV=1	1.30149	EO	EC	0.00493659	7.264	24385.7	22859.1	21080.2
33.63_940.3985n	0	1	#2748	1	33.632	940.398	9.2547	CVDVNTAY	[1] Carbamidomethyl C	E9JG63	Metalloproteinase (Fragment) OS=Echis coloratus OX=64175 PE=2 SV=1	1.56916	EO	EC	0.0116407	14.3903	5970.26	6887.04	7965.74
25.63_803.3859n	0	1	#8981	2	25.6322	803.386	6.6937	GMVDPGTK		E9JG63	Metalloproteinase (Fragment) OS=Echis coloratus OX=64175 PE=2 SV=1	1.15247	EO	EC	0.231606	14.6355	3338.38	4117.99	4477.14
45.78_1434.6758n	0	2	#578,#281	2,3	45.7758	1434.68	8.8003	LYCFDNLPEHK	[3] Carbamidomethyl C	E9JG63	Metalloproteinase (Fragment) OS=Echis coloratus OX=64175 PE=2 SV=1	1.1603	EO	EC	0.239734	16.1369	188293	210262	257348
66.09_1706.7446n	1	1	#38083	2	66.0855	1706.74	6.3829	SCIMSGTLSCEGSYR	[2] Carbamidomethyl C|[10] Carbamidomethyl C	E9JG63	Metalloproteinase (Fragment) OS=Echis coloratus OX=64175 PE=2 SV=1	1.72431	EO	EC	0.00927818	15.0686	155.63	195.649	199.947
26.48_1984.7468n	0	2	#39,#630	2,3	26.4804	1984.75	9.459	LTPGSQCADGECCDQCK	[7] Carbamidomethyl C|[12] Carbamidomethyl C|[13] Carbamidomethyl C|[16] Carbamidomethyl C	R4NNL0	Zinc metalloproteinase-disintegrin-like protein H3 OS=Vipera ammodytes ammodytes OX=8705 PE=1 SV=1	1.2589	EO	EC	0.0332165	9.52672	360575	309831	372031
64.62_3932.7656n	0	1	#4212	5	64.618	3932.77	6.8541	EITTNPPVEDHCYYHGRIQNDADSTASISACNGLK	[12] Carbamidomethyl C|[31] Carbamidomethyl C	R4NNL0	Zinc metalloproteinase-disintegrin-like protein H3 OS=Vipera ammodytes ammodytes OX=8705 PE=1 SV=1	3.83819	EC	EO	0.150471	90.803	466.521	16853.3	9844.04
59.50_1420.6217n	0	1	#919	2	59.4963	1420.62	6.2901	FSNCSQEEHRK	[4] Carbamidomethyl C	R4NNL0	Zinc metalloproteinase-disintegrin-like protein H3 OS=Vipera ammodytes ammodytes OX=8705 PE=1 SV=1	1.85151	EO	EC	0.00151544	13.9571	49978.4	53784.5	65081.9
37.29_373.2313n	0	1	#3680	1	37.2871	373.231	7.2447	GAVK		R4NNL0	Zinc metalloproteinase-disintegrin-like protein H3 OS=Vipera ammodytes ammodytes OX=8705 PE=1 SV=1	1.50804	EO	EC	0.0825081	24.8937	1713.62	2219.41	2835.05
25.63_803.3859n	0	1	#8981	2	25.6322	803.386	6.6937	GMVDPGTK		R4NNL0	Zinc metalloproteinase-disintegrin-like protein H3 OS=Vipera ammodytes ammodytes OX=8705 PE=1 SV=1	1.15247	EO	EC	0.231606	14.6355	3338.38	4117.99	4477.14
29.48_1026.5221n	0	1	#111	2	29.4774	1026.52	8.1107	IPCAPQDVK	[3] Carbamidomethyl C	R4NNL0	Zinc metalloproteinase-disintegrin-like protein H3 OS=Vipera ammodytes ammodytes OX=8705 PE=1 SV=1	1.04561	EC	EO	0.54436	11.1431	89089.9	71719.5	85355.4
67.40_1154.6154n	0	1	#12390	2	67.4011	1154.62	6.517	KIPCAPQDVK	[4] Carbamidomethyl C	R4NNL0	Zinc metalloproteinase-disintegrin-like protein H3 OS=Vipera ammodytes ammodytes OX=8705 PE=1 SV=1	1.53775	EC	EO	0.144091	33.7617	1681.68	1905.99	1248.72
29.17_1130.4867n	0	2	#701,#144	1,2	29.1679	1130.49	8.4254	LGNEYGYCR	[8] Carbamidomethyl C	R4NNL0	Zinc metalloproteinase-disintegrin-like protein H3 OS=Vipera ammodytes ammodytes OX=8705 PE=1 SV=1	1.01306	EC	EO	0.879557	10.4317	85698.7	78778.5	96787.9
45.78_1434.6758n	0	2	#578,#281	2,3	45.7758	1434.68	8.8003	LYCFDNLPEHK	[3] Carbamidomethyl C	R4NNL0	Zinc metalloproteinase-disintegrin-like protein H3 OS=Vipera ammodytes ammodytes OX=8705 PE=1 SV=1	1.1603	EO	EC	0.239734	16.1369	188293	210262	257348
47.09_628.3212n	0	2	#694,#35739	1,2	47.0885	628.321	6.5144	QPEQK		R4NNL0	Zinc metalloproteinase-disintegrin-like protein H3 OS=Vipera ammodytes ammodytes OX=8705 PE=1 SV=1	1.36096	EO	EC	0.00444607	7.00422	44493.9	42149.9	48391.2
34.96_1038.5179n	0	1	#947	2	34.9566	1038.52	9.5103	FLNSGTICK	[8] Carbamidomethyl C	Q3BER3	Disintegrin EO4A OS=Echis ocellatus OX=99586 PE=1 SV=2	3.09096	EO	EC	0.00293421	28.0016	31564	35039.5	42689
29.44_1440.6885n	0	2	#1720,#1828	2,3	29.4417	1440.69	7.4481	NCKFLNSGTICK	[2] Carbamidomethyl C|[11] Carbamidomethyl C	Q3BER3	Disintegrin EO4A OS=Echis ocellatus OX=99586 PE=1 SV=2	1.13816	EO	EC	0.255529	14.4859	9645.75	7208.09	8391.43
46.54_642.3531n	0	1	#1330	1	46.5406	642.353	6.1883	WPAAAK		Q3BER3	Disintegrin EO4A OS=Echis ocellatus OX=99586 PE=1 SV=2	1.25847	EO	EC	0.231997	24.9636	5039.14	6242.59	8256.97
38.35_652.2985n	1	1	#565	1	38.3498	652.299	6.485	YDPMK		Q3BER3	Disintegrin EO4A OS=Echis ocellatus OX=99586 PE=1 SV=2	1.19585	EO	EC	0.122144	15.4519	7791.81	8121.5	10275.5

## Sheet: SVSP DIA
Peptide identifier	Ions used in quantitation	Ions	Deconvoluted peptide ions	Deconvoluted charges	Retention time (min)	Neutral mass	Score	Sequence	Modifications	Accession	Description	Max fold change	Highest mean condition	Lowest mean condition	Anova	Maximum CV	oscillatus	oscillatus1	oscillatus2
54.83_1592.7659n	0	1	#118	2	54.8266	1592.77	9.8712	TLCAGILEGGIDSCK	[3] Carbamidomethyl C|[14] Carbamidomethyl C	D5KRY1	Serine protease (Fragment) OS=Echis ocellatus OX=99586 PE=2 SV=1	1.21285	EO	EC	0.0319259	9.39613	415979	478235	500164
54.61_1160.6344n	0	3	#1037,#110,#247	1,2,3	54.6123	1160.63	9.3737	WDKDIMLIK		D5KRY1	Serine protease (Fragment) OS=Echis ocellatus OX=99586 PE=2 SV=1	1.07232	EO	EC	0.509013	12.7653	223120	267066	287998
46.29_731.4281n	0	2	#309,#1138	1,2	46.2906	731.428	9.2795	DIMLIK		D5KRY1	Serine protease (Fragment) OS=Echis ocellatus OX=99586 PE=2 SV=1	1.11387	EO	EC	0.638618	27.3015	15034.5	19240.7	25894.4
43.02_1058.4908n	0	2	#1154,#145	1,2	43.0166	1058.49	8.7342	IFDYSVCR	[7] Carbamidomethyl C	D5KRY1	Serine protease (Fragment) OS=Echis ocellatus OX=99586 PE=2 SV=1	1.34937	EO	EC	0.036765	12.2481	118902	130950	151305
31.09_485.2850n	0	1	#5243	1	31.0875	485.285	8.9584	LPEK		D5KRY1	Serine protease (Fragment) OS=Echis ocellatus OX=99586 PE=2 SV=1	1.13164	EC	EO	0.105701	9.70333	1049.22	1010.22	1054.06
50.91_1622.6803n	0	2	#810,#30	1,2	50.9101	1622.68	9.6325	DPCAYSFSPGMYTK	[3] Carbamidomethyl C	D5KRX9	Serine protease (Fragment) OS=Echis ocellatus OX=99586 PE=2 SV=1	1.29484	EO	EC	0.152056	21.3283	292786	344066	443877
77.86_1612.7924n	0	1	#546	2	77.8593	1612.79	9.9964	STYWYELLPAQSR		D5KRX9	Serine protease (Fragment) OS=Echis ocellatus OX=99586 PE=2 SV=1	1.91932	EC	EO	0.0321226	30.576	42240.6	35486.6	40475.8
73.19_1213.5879n	0	1	#107	2	73.1897	1213.59	9.5656	VFDYTDWIR		D5KRX9	Serine protease (Fragment) OS=Echis ocellatus OX=99586 PE=2 SV=1	1.0941	EC	EO	0.307114	11.5122	336778	367948	422234
54.61_1160.6344n	0	3	#1037,#110,#247	1,2,3	54.6123	1160.63	9.3737	WDKDIMLIK		D5KRX9	Serine protease (Fragment) OS=Echis ocellatus OX=99586 PE=2 SV=1	1.07232	EO	EC	0.509013	12.7653	223120	267066	287998
37.38_931.4283n	2	2	#20,#22	1,2	37.3823	931.428	9.0298	YFCLSSR	[3] Carbamidomethyl C	D5KRX9	Serine protease (Fragment) OS=Echis ocellatus OX=99586 PE=2 SV=1	1.11123	EC	EO	0.358693	15.1697	430636	487800	580838
46.29_731.4281n	0	2	#309,#1138	1,2	46.2906	731.428	9.2795	DIMLIK		D5KRX9	Serine protease (Fragment) OS=Echis ocellatus OX=99586 PE=2 SV=1	1.11387	EO	EC	0.638618	27.3015	15034.5	19240.7	25894.4
79.41_3040.5503n	0	2	#3493,#597	3,4	79.4128	3040.55	9.2062	LDSPVTYSTHIAPFSLPSRPPTVGSVCR	[27] Carbamidomethyl C	D5KRX9	Serine protease (Fragment) OS=Echis ocellatus OX=99586 PE=2 SV=1	2.00739	EC	EO	0.300271	88.5883	2220.65	310413	227391
34.43_683.3075n	0	1	#1247	1	34.4327	683.307	7.4652	YSVCR	[4] Carbamidomethyl C	D5KRX9	Serine protease (Fragment) OS=Echis ocellatus OX=99586 PE=2 SV=1	1.55436	EO	EC	0.00758531	11.8408	9838.86	10343.6	12266
28.84_1255.5430n	0	3	#2863,#33,#9683	1,2,3	28.8357	1255.54	9.5751	GGAECNINEHR	[5] Carbamidomethyl C	A0A0A1WDS7	Serine protease A (Fragment) OS=Echis coloratus OX=64175 PE=2 SV=1	1.14227	EC	EO	0.214826	15.5115	130622	145496	176492
28.84_1255.5430n	0	3	#2863,#33,#9683	1,2,3	28.8357	1255.54	9.5751	GGAECNINEHR	[5] Carbamidomethyl C	A0A0A1WCI0	Serine protease B (Fragment) OS=Echis coloratus OX=64175 PE=2 SV=1	1.14227	EC	EO	0.214826	15.5115	130622	145496	176492

## Sheet: PNAS2014
		Data from Paper, Ratnikov et al., PNAS 2014									Comparison with BK
Sequence	MMP-2	MMP-9	MMP-14	MMP-15	MMP-16	MMP-24	MMP-17	MMP-25		P5	P4	P3	P2	P1							RPPGFSP FR	intensity cut at 5000
PRP-LLA	12792	12792	12792	12530	12792	12792	12792	12792				P	R	P		L	L	A
VIPRP-L	12792	12792	12792	12792	11444	12792	12362	12792		V	I	P	R	P		L
PRP-LYH	12792	12792	12792	12792	12792	12420	8385	12792				P	R	P		L	Y	H
SLPRP-L	6494	11164	12774	12792	10793	12792	6715	12792		S	L	P	R	P		L
RFPRP-I	11692	12792	12792	7326	12792	6560	9	12792		R	F	P	R	P		I
KSPRP-Y	12792	12792	10474	7557	6211	4948	4	2573		K	S	P	R	P		Y
VARP-LS	5051	1629	3194	8614	5317	2042	1042	12792			V	A	R	P		L	S
IPRP-VM	6732	6136	2208	2387	2292	1418	200	3633			I	P	R	P		V	M
VRPRP-F	12792	11399	12792	4767	8679	6015	10	5131		V	R	P	R	P		F
